# Supplementary material for: Combining Experimental and Modeling Approaches to Understand Genotype x Sowing Date x Environment Interaction Effects on Emergence Rates and Grain Yield of Soybean
Source: Front Plant Sci. 2020 Sep 2;11:558855. doi: 10.3389/fpls.2020.558855 (PMC7493624; doi:10.3389/fpls.2020.558855)
Supplement: Supplementary Material S2 — Weather data of the three study sites over 2013–2014. [file Table_2.xlsx]

## Sheet: WeatherEnCrambade
Supplementary Material S2: Weather data of the three study sites
Early sowing	Average Soil Temperature (°C)	Rainfall (mm)		Conventional sowing	Average Soil Temperature (°C)	Rainfall (mm)		Early sowing	Average Soil Temperature (°C)	Rainfall (mm)		Conventional sowing	Average Soil Temperature (°C)	Rainfall (mm)
2013-03-15	1.93333	0		2013-04-26 18:00:00	17.842	14.6		2014-03-14	13.7705	0		2014-04-30	16.591	0.2
2013-03-16	5.9875	0.2		2013-04-27	11.9757	4.8		2014-03-15	10.8935	0		2014-05-01	15.3141	3.4
2013-03-17	8.775	6.4		2013-04-28	9.87387	1		2014-03-16	12.5714	0		2014-05-02	14.4681	1.6
2013-03-18	7.7625	1.6		2013-04-29	9.4505	20		2014-03-17	12.9309	0		2014-05-03	14.9536	0
2013-03-19	11.125	1		2013-04-30	11.2462	1.6		2014-03-18	11.5839	0		2014-05-04	15.9928	0
2013-03-20	9.675	0.2		2013-05-01	14.5678	0		2014-03-19	13.0887	0		2014-05-05	16.1585	0
2013-03-21	11.0125	0		2013-05-02	15.1644	1.8		2014-03-20	12.0699	0		2014-05-06	16.7474	0
2013-03-22	11.9625	1		2013-05-03	14.1619	0		2014-03-21	12.6737	0		2014-05-07	17.0137	0.4
2013-03-23	12.05	0.2		2013-05-04	17.1202	0		2014-03-22	12.0074	9.8		2014-05-08	18.7957	0
2013-03-24	14.475	0		2013-05-05	19.1857	0		2014-03-23	8.8385	1.4		2014-05-09	17.6713	0
2013-03-25	13.1188	4.8		2013-05-06	20.1078	0		2014-03-24	9.76325	9.4		2014-05-10	19.6415	0.2
2013-03-26	12.2747	0.6		2013-05-07	20.776	0		2014-03-25	9.69375	4		2014-05-11	17.875	5
2013-03-27	12.0241	1		2013-05-08	21.4477	2.6		2014-03-26	8.62675	3.8		2014-05-12	16.668	1.8
2013-03-28	12.1262	1.8		2013-05-09	19.2445	12		2014-03-27	10.1006	0		2014-05-13	16.0188	0.8
2013-03-29	13.824	10.4		2013-05-10	16.8332	0		2014-03-28	9.34788	0.2		2014-05-14	15.6653	0
2013-03-30	12.5175	11.8		2013-05-11	16.3781	0		2014-03-29	10.7684	0		2014-05-15	17.5899	0
2013-03-31	12.3461	0		2013-05-12	16.0736	0		2014-03-30	11.7015	0		2014-05-16	18.4518	0
2013-04-01	9.4795	7		2013-05-13	18.8739	0		2014-03-31	13.3318	0		2014-05-17	19.8992	0
2013-04-02	10.6932	1.2		2013-05-14	19.4355	2		2014-04-01	13.9901	0		2014-05-18	19.1965	0
2013-04-03	12.5545	0		2013-05-15	15.5338	12.4		2014-04-02	13.0734	0		2014-05-19	18.6104	0
2013-04-04	12.2124	11.2		2013-05-16	13.5583	4.2		2014-04-03	12.807	29.2		2014-05-20	18.4306	0
2013-04-05	9.78475	0.8		2013-05-17	14.613	0		2014-04-04	11.9759	3.4		2014-05-21	18.4309	0.2
2013-04-06	7.3095	7		2013-05-18	17.6371	1.4		2014-04-05	12.0375	0		2014-05-22	20.4871	0
2013-04-07	9.7135	1.4		2013-05-19	15.8613	1.2		2014-04-06	16.3226	0		2014-05-23	17.4991	3.4
2013-04-08	10.0665	3.6		2013-05-20	17.2525	0.6		2014-04-07	16.2142	1.4		2014-05-24	17.011	0
2013-04-09	9.56513	0		2013-05-21	14.327	7.4		2014-04-08	15.2831	1.8		2014-05-25	19.8454	8.2
2013-04-10	14.4254	0		2013-05-22	14.0372	1.2		2014-04-09	15.2959	0		2014-05-26	16.9044	5.4
2013-04-11	15.397	14.4		2013-05-23	13.5828	4		2014-04-10	17.1829	0		2014-05-27	16.4488	0
2013-04-12	15.2794	0		2013-05-24	12.4064	8		2014-04-11	18.3825	0		2014-05-28	18.7099	4
2013-04-13	16.6328	0		2013-05-25	12.1635	4.4		2014-04-12	17.71	0		2014-05-29	17.2406	0
2013-04-14	16.2344	0		2013-05-26	15.9174	0		2014-04-13	17.6394	0		2014-05-30	16.1834	6.4
2013-04-15	17.8529	0.2		2013-05-27	16.0168	0		2014-04-14	18.35	0		2014-05-31	16.2306	6.4
2013-04-16	19.9246	0						2014-04-15	18.6555	0		2014-06-01	18.5079	0
2013-04-17	20.2231	0						2014-04-16	18.7724	0		2014-06-02	17.864	0
2013-04-18	18.2611	0.2
2013-04-19	13.6292	8.8
2013-04-20	12.3135	0
2013-04-21	13.4716	0
2013-04-22	15.0604	0
2013-04-23	16.0064	0
2013-04-24	15.976	0
2013-04-25	16.2737	0
2013-04-26	15.8755	14.6

## Sheet: WeatherMondonville
Early sowing	Average Soil Temperature (°C)	Rainfall (mm)		Conventional sowing	Average Soil Temperature (°C)	Rainfall (mm)		Conventional sowing	Average Soil Temperature (°C)	Rainfall (mm)
2013-03-22	9.3	0		2013-05-27	13.7735	0		2014-05-06	0	16.253
2013-03-23	12.6	0.2		2013-05-28	9.927	12.934		2014-05-07	0.6	15.5025
2013-03-24	12.55	0		2013-05-29	9.2225	0.892		2014-05-08	0	14.7315
2013-03-25	12.9	4		2013-05-30	10.855	21.185		2014-05-09	0	15.789
2013-03-26	11.85	0.2		2013-05-31	13.946	8.474		2014-05-10	2.8	15.77
2013-03-27	11.4	1.6		2013-06-01	15.827	0.669		2014-05-11	2.6	13.7725
2013-03-28	11.05	2		2013-06-02	15.333	0.669		2014-05-12	1	12.55
2013-03-29	15.4745	14.941		2013-06-03	15.6155	0		2014-05-13	2	11.2585
2013-03-30	11.817	14.495		2013-06-04	15.1555	0		2014-05-14	0	12.5205
2013-03-31	9.588	0.669		2013-06-05	18.359	0		2014-05-15	0	12.928
2013-04-01	8.1085	3.568		2013-06-06	18.8745	0		2014-05-16	0	12.341
2013-04-02	9.5875	1.561		2013-06-07	19.222	0		2014-05-17	0	14.0195
2013-04-03	8.8015	0		2013-06-08	14.807	9.594		2014-05-18	0	15.8585
2013-04-04	8.798	2.23		2013-06-09	14.4545	8.251		2014-05-19	0	18.211
2013-04-05	6.916	1.338		2013-06-10	15.851	1.561		2014-05-20	0	18.816
2013-04-06	4.206	1.115		2013-06-11	17.314	0		2014-05-21	0	18.581
2013-04-07	7.8235	0		2013-06-12	20.922	0		2014-05-22	0	17.2015
2013-04-08	9.5535	4.46		2013-06-13	15.8625	0.223		2014-05-23	2	13.918
2013-04-09	9.9255	0.223		2013-06-14	19.194	0		2014-05-24	0	13.5565
2013-04-10	14.11	0		2013-06-15	19.533	0		2014-05-25	9	17.231
2013-04-11	14.965	4.906		2013-06-16	20.9245	0		2014-05-26	9.7	12.844
2013-04-12	12.8205	2.676		2013-06-17	22.021	5.575		2014-05-27	0	13.771
2013-04-13	14.732	0		2013-06-18	18.665	43.93		2014-05-28	7.9	13.451
2013-04-14	15.864	0		2013-06-19	15.7075	4.46		2014-05-29	0.2	15.1245
2013-04-15	16.9625	0		2013-06-20	15.52	4.46		2014-05-30	3.6	14.8285
2013-04-16	17.3035	0		2013-06-21	14.051	2.007		2014-05-31	4.9	16.46
2013-04-17	18.465	0		2013-06-22	17.1255	0		2014-06-01	0	17.9505
2013-04-18	14.4	0		2013-06-23	15.288	0		2014-06-02	0	17.4115
2013-04-19	9.1615	5.352		2013-06-24	13.7435	0
2013-04-20	9.6815	0		2013-06-25	15.909	0
2013-04-21	9.1985	0		2013-06-26	16.419	0
2013-04-22	10.522	0
2013-04-23	12.19	0
2013-04-24	12.8865	0
2013-04-25	15.22	0
2013-04-26	12.4205	5.352
2013-04-27	7.2855	7.359
2013-04-28	7.1845	0
2013-04-29	7.028	20.739
2013-04-30	9.8325	3.791
2013-05-01	13.292	3.791
2013-05-02	12.823	2.676
2013-05-03	13.503	0.669
2013-05-04	13.5285	0
2013-05-05	14.894	0
2013-05-06	16.282	0
2014-05-06	16.253	0
2014-05-07	15.5025	0.6
2014-05-08	14.7315	0
2014-05-09	15.789	0
2014-05-10	15.77	2.8
2014-05-11	13.7725	2.6
2014-05-12	12.55	1
2014-05-13	11.2585	2
2014-05-14	12.5205	0
2014-05-15	12.928	0
2014-05-16	12.341	0
2014-05-17	14.0195	0
2014-05-18	15.8585	0
2014-05-19	18.211	0
2014-05-20	18.816	0
2014-05-21	18.581	0
2014-05-22	17.2015	0
2014-05-23	13.918	2
2014-05-24	13.5565	0
2014-05-25	17.231	9
2014-05-26	12.844	9.7
2014-05-27	13.771	0
2014-05-28	13.451	7.9
2014-05-29	15.1245	0.2
2014-05-30	14.8285	3.6
2014-05-31	16.46	4.9
2014-06-01	17.9505	0
2014-06-02	17.4115	0
		46.3
2014-03-18	8.25
2014-03-19	13.3
2014-03-20	11.7
2014-03-21	11.15
2014-03-22	9.5
2014-03-23	7.2
2014-03-24	8.6
2014-03-25	8.95
2014-03-26	8.35
2014-03-27	7.5
2014-03-28	8.75
2014-03-29	13.85
2014-03-30	14.55
2014-03-31	13.1
2014-04-01	12.2
2014-04-02	14.35
2014-04-03	14.4
2014-04-04	12.9
2014-04-05	11.45
2014-04-06	15.9
2014-04-07	17.3
2014-04-08	15.1
2014-04-09	12.5
2014-04-10	14.75
2014-04-11	15.25
2014-04-12	15.45
2014-04-13	15.4
2014-04-14	14.3
2014-04-15	14
2014-04-16	14.2
2014-04-17	13.8

## Sheet: WeatherRiviere
Early sowing	Average Soil Temperature (°C)	Rainfall (mm)		Conventional sowing	Average Soil Temperature (°C)	Rainfall (mm)		Early sowing	Average Soil Temperature (°C)	Rainfall (mm)		Conventional sowing	Average Soil Temperature (°C)	Rainfall (mm)
2013-03-22	13.115	0		2013-05-06	13.8575	0		2014-03-18	0	8.25		2014-05-06	0.2	15.1
2013-03-23	13.115	0.2		2013-05-07	14.845	0.6		2014-03-19	0.2	13.3		2014-05-07	0.4	16.6
2013-03-24	13.565	0.8		2013-05-08	15.08	5.8		2014-03-20	0	11.7		2014-05-08	0.2	14.9
2013-03-25	13.27	2.6		2013-05-09	19.315	6.2		2014-03-21	0.8	11.15		2014-05-09	0	15.4
2013-03-26	12.065	0.8		2013-05-10	16.4	0.4		2014-03-22	10.7	9.5		2014-05-10	2	16.5
2013-03-27	10.2355	0		2013-05-11	13.035	0		2014-03-23	10.5	7.2		2014-05-11	2	15.5
2013-03-28	10.157	4.4		2013-05-12	12.0435	1		2014-03-24	5.2	8.6		2014-05-12	0.8	12.5
2013-03-29	8.727	10		2013-05-13	12.595	0		2014-03-25	4	8.95		2014-05-13	0	11.9
2013-03-30	11.6725	18.6		2013-05-14	14.145	0		2014-03-26	1.6	8.35		2014-05-14	0	13.05
2013-03-31	12.315	0.2		2013-05-15	14.262	18.6		2014-03-27	0	7.5		2014-05-15	0	12.45
2013-04-01	9.3875	8.4		2013-05-16	11.23	2.6		2014-03-28	0.2	8.75		2014-05-16	0	13.5
2013-04-02	9.32	2		2013-05-17	10.539	0		2014-03-29	0	13.85		2014-05-17	0	14.45
2013-04-03	10.636	0		2013-05-18	11.883	4.8		2014-03-30	0	14.55		2014-05-18	0	15.7
2013-04-04	9.44	14		2013-05-19	13.16	6.4		2014-03-31	0	13.1		2014-05-19	0	17.75
2013-04-05	10.9215	0		2013-05-20	11.792	0.2		2014-04-01	0	12.2		2014-05-20	0	19
2013-04-06	7.778	4.8		2013-05-21	10.994	5.2		2014-04-02	0	14.35		2014-05-21	0	18.65
2013-04-07	5.8365	0		2013-05-22	8.22	1.4		2014-04-03	9.7	14.4		2014-05-22	0.2	18.75
2013-04-08	7.526	5.6		2013-05-23	15.35	1.8		2014-04-04	1.6	12.9		2014-05-23	5.6	16.1
2013-04-09	8.271	1.4		2013-05-24	12.6725	3.6		2014-04-05	0	11.45		2014-05-24	0	13.85
2013-04-10	8.686	0		2013-05-25	11.2595	4.2		2014-04-06	0.2	15.9		2014-05-25	8	17
2013-04-11	12.961	3.2		2013-05-26	9.453	0		2014-04-07	1.6	17.3		2014-05-26	19.4	13.65
2013-04-12	14.593	2.4		2013-05-27	9.983	0		2014-04-08	1.4	15.1		2014-05-27	0.4	14.75
2013-04-13	12.907	0		2013-05-28	13.051	17.4		2014-04-09	0.2	12.5		2014-05-28	2	14.6
2013-04-14	16.295	0		2013-05-29	11.185	4.8		2014-04-10	0.2	14.75
2013-04-15	17.18	0.2		2013-05-30	10.4815	19.8		2014-04-11	0	15.25
2013-04-16	15.762	0		2013-05-31	11.85	7.4		2014-04-12	0	15.45
2013-04-17	17.295	0		2013-06-01	14.17	0		2014-04-13	0	15.4
2013-04-18	19.325	0.2		2013-06-02	16.99	0		2014-04-14	0.2	14.3
2013-04-19	14.715	1.4		2013-06-03	16.36	0		2014-04-15	0	14
2013-04-20	9.678	0		2013-06-04	15.31	0		2014-04-16	0.2	14.2
2013-04-21	8.876	0		2013-06-05	14.043	0		2014-04-17	0	13.8
2013-04-22	11.562	0		2013-06-06	17.449	0
2013-04-23	10.649	0		2013-06-07	20.595	0
2013-04-24	11.398	0		2013-06-08	20.075	6.2
2013-04-25	13.959	0		2013-06-09	15.99	0.4
2013-04-26	17.805	5.8		2013-06-10	15.145	1.8
2013-04-27	14.345	13		2013-06-11	16.305	0
2013-04-28	7.9415	0.4
2013-04-29	6.91	12.8
2013-04-30	8.1065	4
2013-05-01	10.866	0
2013-05-02	13.897	0
2013-05-03	13.09	0
2013-05-04	12.728	0
2013-05-05	12.6	0
2013-05-06	13.8575	0
2013-05-07	14.845	0.6
2013-05-08	15.08	5.8
2013-05-09	19.315	6.2
2013-05-10	16.4	0.4
2014-03-18	8.25	0
2014-03-19	13.3	0.2
2014-03-20	11.7	0
2014-03-21	11.15	0.8
2014-03-22	9.5	10.7
2014-03-23	7.2	10.5
2014-03-24	8.6	5.2
2014-03-25	8.95	4
2014-03-26	8.35	1.6
2014-03-27	7.5	0
2014-03-28	8.75	0.2
2014-03-29	13.85	0
2014-03-30	14.55	0
2014-03-31	13.1	0
2014-04-01	12.2	0
2014-04-02	14.35	0
2014-04-03	14.4	9.7
2014-04-04	12.9	1.6
2014-04-05	11.45	0
2014-04-06	15.9	0.2
2014-04-07	17.3	1.6
2014-04-08	15.1	1.4
2014-04-09	12.5	0.2
2014-04-10	14.75	0.2
2014-04-11	15.25	0
2014-04-12	15.45	0
2014-04-13	15.4	0
2014-04-14	14.3	0.2
2014-04-15	14	0
2014-04-16	14.2	0.2
2014-04-17	13.8	0
		48.5
2014-05-06	15.1	0.2
2014-05-07	16.6	0.4
2014-05-08	14.9	0.2
2014-05-09	15.4	0
2014-05-10	16.5	2
2014-05-11	15.5	2
2014-05-12	12.5	0.8
2014-05-13	11.9	0
2014-05-14	13.05	0
2014-05-15	12.45	0
2014-05-16	13.5	0
2014-05-17	14.45	0
2014-05-18	15.7	0
2014-05-19	17.75	0
2014-05-20	19	0
2014-05-21	18.65	0
2014-05-22	18.75	0.2
2014-05-23	16.1	5.6
2014-05-24	13.85	0
2014-05-25	17	8
2014-05-26	13.65	19.4
2014-05-27	14.75	0.4
2014-05-28	14.6	2
		41.2
