# Supplementary material for: Combining Experimental and Modeling Approaches to Understand Genotype x Sowing Date x Environment Interaction Effects on Emergence Rates and Grain Yield of Soybean
Source: Front Plant Sci. 2020 Sep 2;11:558855. doi: 10.3389/fpls.2020.558855 (PMC7493624; doi:10.3389/fpls.2020.558855)
Supplement: Supplementary Material S3 — Number of days from emergence to maturity of the three soybean cultivars grown over space and time under two irrigation regimes. [file Table_3.xlsx]

## Sheet: Supplementary Material S3
Supplementary Material S3: Number of days from emergence to maturity of the three soybean cultivars grown over space and time under two irrigation regimes
Cultivar	Number of days to 50% emergence (days)	Number of days to reach maturity R8 stage (days)
Ecudor	22	140
Isidor	22	137
Santana	22	140
Irrigation regime	Number of days to 50% emergence (days)	Number of days to reach maturity R8 stage (days)
Irrigated	33	142
Non-irrigated	33	136
Study site	Number of days to 50% emergence (days)	Number of days to reach maturity R8 stage (days)
En Crambade	24	144
Mondonville	18	129
Riviere	24	142
Year	Number of days to 50% emergence (days)	Number of days to reach maturity R8 stage (days)
2013	36	141
2014	30	136
